# Supplementary material for: Maturation and Mip-1β Production of Cytomegalovirus-Specific T Cell Responses in Tanzanian Children, Adolescents and Adults: Impact by HIV and Mycobacterium tuberculosis Co-Infections
Source: PLoS One. 2015 May 14;10(5):e0126716. doi: 10.1371/journal.pone.0126716 (PMC4431818; doi:10.1371/journal.pone.0126716)
Supplement: S1 Table — Column legends: A) Tuberculosis classification (see [17]); B) Age (years); C) HIV status (1: positive, 2: negative); D) CD4 cell counts per μl of blood; E) CD4 T cell percentages observed after PBMC stimulation; F) Signif: CD4 T cell response to CMVpp65 stimulation passed threshold for significance (see methods), NS: Not significant; G to I) Percentages of CD4 T cell producing one or both of the indicated cytokine(s) observed after PBMC stimulation with CMVpp65 (γ: IFN-γ, MIP: Mip-1β); J) Proportion of CD4 T cell producing Mip-1β that also produced IFN-γ; K) CD27 MFI Fold Change of IFNγ producing cells compared to all CD4 T cells (see Fig 1 for gating strategy); L to Q) as for F to K) but for CD8 T cell responses to CMVpp65 PBMC stimulation. (XLSX) [file pone.0126716.s001.xlsx]

## Sheet: Sheet1
Tuberculosis Classificiation	Age	HIV status	CD4 count cells/ul	CD4%	Significant CD4 T cell response	CD4_γ+	CD4_MIP+	CD4_γ+/MIP+	CD4_Mip of IFNγ	CD4_γCD27FC	Significant CD8 T cell response	CD8_γ+	CD8_MIP+	CD8_γ+/MIP+	CD8_Mip of IFNγ	CD8_γCD27FC
No	0.531507	2	2688	38	NS	0.001	0.004	0.00655	23.3608	2.2	NS	0.033	0.029	0.032	73.4694	3.1204
No	0.558904	2	1490	18	NS	0.0226	0.0028	0.0086	63.3374	2.48571	NS	0	0	0	73.0864	29.0206
TB	0.657534	1	2227	27	Signif	0.071	0	0	0	2.11572	Signif	2.621	2.44	2.441	95.0382	2.05637
No	0.690411	2	1341	35	NS	0	0	0	13.6509	2.12295	NS	0.018	0.0544	0.0027	42.8243	2.22131
TB	0.712329	2	1504	25	Signif	0.033	0.012	0.01656	40	3.34517	Signif	0.263	0.29	0.22084	79.5848	0.789575
No	0.816438	2	5610	32	NS	0.0066	0.0081	0	0	2.75274	NS	0.0006	0	0.0002	50	0.17301
No	0.841096	2	0987	36	NS	0.073	0.077	0.077	56.6978	1.57724	NS	0	0.186	0.0596	41.2104	0.932862
Probable	0.843836	2	2581	25	NS	0.0189	0	0	37.5	19.4162	Signif	0.0726	0	0.0537	78.5665	3.14904
No	0.961644	1	1902	20	NS	0	0	0	71.875	10.5811	Signif	0.15	0	0.15	100	1.07874
No	1	1	923	15	NS	0	0	0.00339	25.3174	7.946	NS	0.008	0	0.004	21.875	0.535585
Probable	1	2			NS	0	0	0	16.0709	1.64117	NS	0.002	0	0	8.34633	1.15069
Indeterminate	1.0411	2	2849	23	NS	0.026	0.021	0.01665	35.1852	4.29392	NS	0.024	0.04	0.01898	53.6585	5.87621
Indeterminate	1.04384	1	1576	11	NS	0.01743	0.034	0.01714	83.1874	1500	Signif	0.158	0.03	0.104	80.402	1.76341
Highly probable	1.04658	2	2399	25	Signif	0.047	0.058	0.041	62.1212	4.05021	Signif	0.156	0.146	0.13411	70.3518	4.26475
TB	1.08219	1	0940	9	Signif	0.063	0.13	0.003	50	45.7792	Signif	0.302	1.04	0.30081	97.3404	0.662376
Indeterminate	1.16712	2	2149	28	Signif	0.059	0	0.009	22.1154	3.79319	Signif	1.51	2.8	1.51	95.9388	3.58974
No	1.26575	2			Signif	0.039	0.005	0.00758	15.102	1.97611	NS	0.013	0.07	0.00651	12.9804	2.03432
Probable	1.28219	1	0276	27	NS	0	0.019	0.00075	50	8.41065	Signif	2.74	3.34	2.64	95	2.91156
No	1.39726	1	0949	15	NS	0.017	0.011	0.010246	26.1905	1.33618	NS	0.027	0.12	0.05939	61.3861	2.48785
No	1.48219	2	1594	23	Signif	0.0845	0.0637	0.0329	59.6324	444	NS	0.209	0.28	0.164	73.4607	4.86316
No	1.67671	2	1284	36	Signif	0.061	0.04	0.04	55.5556	8.55882	Signif	0.36264	0.38	0.32509	91.1602	7.13333
No	1.70959	2	1359	23	NS	0.0337	0.005	0.0108	24.5247	1.75862	Signif	0.443	0.942	0.364	86.9565	12.3757
TB	1.72877	2	939	21	NS	0.024	0.019	0.010177	19.6429	1.55405	Signif	0.617	2.27	0.55767	85.6269	2.14815
No	1.96712	2	3477	35	NS	0.00515	0.002	0	0	1.16024	NS	0.01563	0	0.00377	16.5569	0.450495
No	2	2	2157	30	NS	0	0.0011	0.0048	30.3797	1.30412	Signif	0.268	0.43	0.2016	78.5916	12.2156
No	2.23288	2	2256	40	NS	0.026	0.0085	0.00596	17.2414	1.65541	Signif	0.4751	0.774	0.4677	95.1533	6.34085
Probable	2.34521	1	0334	10	NS	0.028	0	0.00473	14.363	1.16309	NS	0	0.05	0.02078	42.3729	1.78808
No	2.50959	2	0648	38	NS	0.01	0	0	21.2598	10.6335	NS	0.05	0	0	0	1.05667
No	2.50959	2	0949	33	NS	0.009	0.024	0.00091	15.5909	2.84615	Signif	0.111	0.23	0.076	77.7778	40.0542
TB	2.52055	2	0458	4	NS	0.0081	0.0134	0	34.058	1.17778	NS	0	0	0	74.9571	52.7638
Probable	2.60274	1	1378	28	NS	0.0033	0.005	0.00438	44.467	4.06345	Signif	0.51	0.51	0.489	95.064	9.61658
TB	2.98356	2	0788	28	NS	0	0	0	10.8951	8.15323	NS	0.23	0.31	0.23	88.7949	1.14448
Indeterminate	3.08219	2	2168	36	Signif	0.0569	0.1392	0.0446	56.4935	8.83534	Signif	0.0968	0.325	0.1083	81.268	7.11921
No	3.33425	2	1657	37	NS	0.0224	0.01196	0.01408	32.0624	2.36438	NS	0.0234	0.001	0.0422	90.9091	8.44262
TB	3.86849	2	0385	17	NS	0	0.007	0.00919	33.7992	2.57469	Signif	0.652	0.66	0.652	100	1.83168
No	3.96712	2	0653	32	NS	0.0585	0.0581	0.0441	56.1165	5	NS	0	0.031	0.0119	78.3133	6.18421
Indeterminate	4	2			NS	0.014	0.016	0.00519	21.4027	1.39789	NS	0.06	0.04	0	7.97546	1.08708
No	4	2	1564	24	NS	0.0042	0.008	0.01996	40.035	3.04147	NS	0	0	0	0	1.44619
TB	4.41644	2	6725	44	NS	0.0224	0.1102	0.01022	26.0274	3.69382	Signif	0.3612	0.442	0.3101	86.3612	3.27722
No	4.63014	2	0221	6	NS	0.008	0.0778	0	24.0493	1.31973	NS	0	2.405	0	0	1.14557
Probable	4.65479	2	6538	42	NS	0.0342	#VALUE!	0.0266	42.8571	3.36377	NS	0	0.11	0	85.4853	48.0519
TB	4.78904	1	0457	25	NS	0.018	0.03	0.01409	38.2979	24.9429	Signif	0.132	0.36	0.131	93.75	1.97479
No	4.94795	2	0972	31	Signif	0.106	0.071	0.07997	66.6667	18.0882	Signif	0.596	0.64	0.514	84.6154	3.55418
Indeterminate	5	2	0758	37	NS	0	0.035	0.0099	19.674	1.55034	Signif	0.706	1.331	0.648	72.6415	6.97947
No	5.14247	1	2022	25	NS	0.0028	0	0	16.6667	3.65278	Signif	0.146	0	0.1721	96.4291	6.33075
Indeterminate	5.23014	2	2039	32	Signif	0.033	0	0	0	2.53753	Signif	1.507	1.853	1.419	92.2581	29.3133
No	5.32603	2			NS	0.035	0.01	0.02	38.75	2.33865	NS	0	0.085	0	29.0909	1.74693
No	5.36986	2	1218	26	Signif	0.0958	0.132	0.05207	51.0541	1.67763	Signif	0.2791	0	0.2381	87.037	2.08955
No	5.43562	2	1877	40	Signif	0.0383	0.0139	0.01688	37.5439	1.44118	Signif	0.772	0.851	0.6007	87.3773	3.72816
Indeterminate	5.61096	1	0813	8	NS	0.059	0.114	0.0792	63.2129	298	Signif	1.617	2.45	1.6565	98.3066	2.04138
No	5.80822	2	1244	35	Signif	0.0614	0.0637	0.02184	36.8259	2.26682	Signif	0.0736	0.191	0.0395	76.8802	4.03548
No	6	1	1410	38	NS	0.249	0.2116	0.2193	43.5981	21.6814	Signif	2.259	2.175	1.558	64.7103	14.1869
No	6	2	4838	41	Signif	0.0559	0.0673	0.02685	50	2.26415	Signif	8.176	7.69	7.397	99.6284	7.97927
No	6.09863	1	0728	14	Signif	0.061	0.027	0.03409	41.3043	20.9101	Signif	0.233	0.15	0.21775	86.2745	0.435262
No	6.10137	1	1151	43	NS	0.0142	0.0315	0.0182	51.4894	4.8	Signif	0.275	0.18	0.279	86.664	27.3707
No	6.69041	2	6059	33	Signif	0.161	0.1012	0.1238	66.9399	19.6636	Signif	0.558	0.396	0.325	77.8058	6.2844
TB	6.73151	2	1518	38	Signif	0.051	0.001	0.002552	3.75041	28.6041	Signif	0.242	0.193	0.21	80.4598	5.08936
No	6.73699	2	1194	39	NS	0	0.01068	0.00381	6.70657	1.39475	Signif	0.25	0.31	0.24	82.5688	3.36761
Highly probable	7	2			Signif	0.06941	0.017	0.025	34.7222	2.28275	Signif	1.325	1.27	1.24237	93.423	3.70388
No	7	1	0447	21	Signif	0.0431	0.0635	0.0391	46.1629	19.292	NS	0.24	0.478	0.281	76.0369	2.86957
No	7	1	0352	14	NS	0.0673	0	0	6.25211	3.92638	NS	0.071	0	0.0342	39.9874	0.607692
No	7	1	228	14	Signif	0.23	0.205	0.23	100	556	Signif	5.13	9.57	5.02	99.2487	1.25
No	7	2	1124	42	NS	0.0474	0	0	18.1545	2.382	NS	0.063	0.032	0.021	66.6063	5.91549
No	7.05479	2	0526	27	Signif	0.0705	0	0.01166	22.2362	2.45823	Signif	0.1239	0.19	0.1413	84.6239	1.43689
Probable	7.2411	2	0953	38	NS	0.006	0.0118	0.0103	20.8122	1.38418	NS	0.024	0.0538	0.0211	43.3776	2.20183
No	7.25753	2	0935	34	NS	0.017	0.0266	0.029	37.4908	1.82443	Signif	0.399	0.198	0.2337	43.4851	7.37643
No	7.64932	2	1189	28	Signif	0.0696	0.0278	0.02502	24.5038	1.89381	NS	0	0.043	0.03	63.6042	1.74419
Probable	7.70685	1	0495	13	Signif	0.09034	0	0.028	27.451	0.151008	Signif	0.109	0.05	0.11108	90.9091	0.734568
Probable	7.79726	1	1724	30	Signif	0.032	0.015	0.02132	48.9362	10.8694	Signif	0.25	0.16	0.265	95.679	4.01183
No	8	1	1014		Signif	0.1139	0.0844	0.0613	41.4587	6.67656	Signif	0.57	0.562	0.5087	80.7531	40.4286
No	8	2	0698	28	NS	0.0043	0.00554	0.00914	25.0137	1	Signif	0.1084	0	0	0	0.563953
No	8.09315	2	1017	36	NS	0.023	0.122	0.007	66.0573	1.19149	NS	0.146	0.1969	0.1023	37.7672	1.19149
Indeterminate	8.6137	2	1727	45	Signif	0.077	0.1362	0.068	64.2084	22.4742	Signif	4.2003	5.191	4.1993	98.3652	17.3214
No	8.6274	1	0469	18	Signif	0.0485	0.0393	0.02464	48.5294	3.23944	Signif	0.2473	0.108	0.1957	77.547	2.56082
TB	8.94247	2	1225	35	Signif	0.11	0.11	0.09381	60	10.0482	Signif	0.955	1.73	0.859	85.5769	16.4146
No	9	1	1436	33	Signif	0.1004	0.0528	0.04777	43.2019	1.7571	NS	0.038	0	0.0324	69.0834	0.336283
TB	9.47123	2	0998	31	NS	0.155	0.118	0.1416	47.7376	7.56757	NS	0	0.069	0.06	78.7879	23.895
No	9.8411	2			Signif	0.1982	7.19	0.1057	50.4348	4.56731	Signif	0.1601	2.323	0.18	100	3.76984
Indeterminate	9.85205	1	0238	14	Signif	0.3153	0.3427	0.1148	33.4218	2.65138	NS	0.0578	0.176	0.0409	55.5478	3.19708
Probable	10	1	1306	20	Signif	0.4563	0.4723	0.3678	78.4314	67.541	Signif	0.1439	0.263	0.1392	85.7301	1.35696
No	10.2	2	1742	35	Signif	0.2925	0.2741	0.28124	84.1067	269.841	Signif	0.448	0.469	0.453	94.113	8.69159
TB	10.4274	1	0158		Signif	0.413	0.629	0.3798	73.3846	5.07812	Signif	0.158	0.09	0.0965	68.3971	3.34848
No	10.4356	2	1431	37	Signif	0.349	0.2518	0.1802	43.8445	6.07143	NS	0.19	0.84	0.379	40.8202	3.55967
Highly probable	11	1	781	26	Signif	0.064	0	0.058	91.0964	81.1979	Signif	0.129	0	0.132	96.4196	0.474854
No	11	2	1988	37	NS	0.072	0.043	0.0429	39.5833	1.64407	NS	0.129	0.12	0.115	64.2202	3.02083
Probable	11	1	0907	12	Signif	0.566	0.485	0.5396	86.4394	214	Signif	0.393	0.375	0.3359	75.641	1.004
TB	11.3425	2	0406	27	NS	0.044	0.011	0.012	11.0092	29.3158	Signif	0.557	1.065	0.5	91.0747	2.96078
No	11.4384	2	4000	35	Signif	0.0548	0.0152	0.00913	20	1.68613	Signif	0.0888	0.0913	0.07568	84.0085	1.82258
No	12	1	0348	14	Signif	0.6588	0.58261	0.568	81.0271	45.5531	Signif	0.1996	0.577	0.1967	86.1141	1.17552
No	12	2	0895	32	Signif	0.0688	0.04276	0.02259	23.8095	3.40659	NS	0.0661	0.036	0.0246	55.5556	2.14563
No	12	2	4113	34	Signif	0.2743	0.16171	0.15386	53.4247	25.4491	Signif	0.1632	0.11	0.14607	87.5	5.10526
No	12	2	0834	34	Signif	0.0646	0.0056	0.03466	45.7205	2.01889	Signif	0.789	1.0313	0.867	96.8715	10.5814
Probabla	12.0329	1	0476	8	Signif	0.106	0.186	0.11247	86.9565	6368	Signif	0.656	0.76	0.6386	93.7042	1.21833
Indeterminate	12.0959	2	2021	32	NS	0	0.04	0.0009	30.4183	1.30319	Signif	0.144	0.306	0	21.0314	1.72
Indeterminate	12.189	2	1077	35	Signif	0.1578	0.2781	0.1186	66.0377	6.61721	NS	0	0.351	0.0175	78.6022	7.1134
No	13	2	0722	37	Signif	0.32	0.0833	0.0896	26.9841	2.72727	Signif	0.262	0.1821	0.1622	51.6043	3.23322
No	13.0658	2	1076	40	Signif	0.124	0.0133	0.0193	14.3794	2.19298	NS	0	0	0.0155	57.8917	2.35746
No	13.2712	1	0009	1	NS	0.0177	0.051	0.0899	100	32.4	NS	0.112	0	0.0352	77.2762	2.16168
No	13.6164	2	1751	33	NS	0.0306	0.0382	0	15.784	1.97541	NS	0	0.082	0.0195	50	2.09167
Probabla	13.663	1	0004	1	Signif	2.78	4.17	2.78	100	1234	Signif	7.404	7.46	7.344	98.008	5.02542
TB	13.9973	2	1287	33	Signif	0.089	0.082	0.07823	64.8	34.6215	Signif	2.669	2.47	2.4231	90	1.4491
TB	14	2	0627	45	NS	0	0	0	18.1579	4.12313	NS	0	0.019	0	14.2606	5.69892
Highly probable	14.9315	2	0628	30	NS	0	0	0	15.0838	1.50336	Signif	0.428	0.368	0.239	59.3407	8.63281
No	15	2	1363	47	Signif	0.1587	0.0625	0.0686	43.9776	3.26087	Signif	0.27	0.353	0.222	75	6.05882
TB	15	2	0910	22	Signif	0.1149	0.0575	0.037	33.3333	2.24757	Signif	0.432	0.48	0.3752	83.1572	0.723982
No	15.2301	2	0729	33	NS	0.035	0.02	0.00417	10.3641	1.92372	Signif	1.53	1.44	1.46	94.5355	3.46486
No	15.2685	2	0762	32	NS	0.076	0.544	0.0304	35.2751	2.72472	NS	0.01	0.294	0.1281	73.3902	9.38865
TB	15.9808	2	0588	44	NS	0.0571	0.2585	0.0399	49.2968	31.7757	Signif	0.306	0.7969	0.1798	47.4537	1.39716
No	18.0301	2			Signif	0.5097	0.4285	0.0193	8.11808	21.2587	Signif	1.078	0.79	0.921	98.0058	3.62868
No	18.4822	2	1074	33	Signif	0.0582	0.0141	0.0352	65.8009	2.00634	Signif	0.1374	0.215	0.1458	100	2.5602
No	18.5589	2	0793	38	Signif	0.1849	0.0999	0.11539	50.8333	7.85211	Signif	0.1057	0.158	0.1161	89.502	1.33
No	18.8767	2			NS	0.0232	0.4222	0.0168	80.6084	1.30667	NS	0	0.23	0.0217	100	6.12613
No	19.3397	2	0675	33	Signif	0.2523	0.2081	0.0304	16.818	243.108	NS	0.012	0.0611	0.0686	81.8262	4.84239
TB	19.8986	2	0491	31	Signif	0.0864	0.0892	0.0228	33.3659	10.4405	Signif	0.0269	0	0	0	0.651757
No	20	2			NS	0.072	0	0.008	30.0699	2.7753	Signif	0.3	0.39	0.279	87.4636	2.77645
No	20	2			Signif	0.072	0.004	0.01495	18.9474	4.38735	Signif	0.166	0.141	0.16637	84.5771	4.95843
TB	20.2877	1	0046	27	Signif	0.14	0	0	0	224	Signif	0.39	0.42	0.07	50	4.20814
No	20.5205	2	0765	43	NS	0.0566	0.0426	0.0337	38.8186	2.36872	Signif	0.1373	0.2342	0.1671	100	8.13869
No	20.6658	2	1224	38	Signif	0.1169	16.6789	0.07294	28.1013	1.4604	NS	0	40.2386	0.0147	90.9091	2.60833
No	21	2			Signif	0.16512	0.124	0.13	78.7879	1006	Signif	0.13	0.24	0.17	85.4271	4.53211
No	21	2			Signif	0.107	0.019	0.021	17.3554	4.63636	Signif	2.338	2.35	2.23218	95.3191	4.93939
TB	21	1	0688	25	Signif	0.131	0.251	0.131	100	7.10174	Signif	4.182	5	4.051	95.0935	485.185
No	21.1479	2			Signif	0.0612	0	0.05517	83.288	1.42636	Signif	1.476	2.216	1.314	98.6326	17.9136
No	21.1753	2	0839	31	Signif	0.1393	0.0752	0.0483	37.9391	5.0303	Signif	0.819	1.955	0.7168	94.4423	25.2427
No	21.3507	2	0984	40	Signif	0.0401	0.0374	0.01262	32.3782	2	NS	0.091	0.16	0.0919	89.4553	3.01961
No	22	2			NS	0.035	0	0	5.67016	6.88421	Signif	0.822	1.3	0.68244	77.5281	8.41011
TB	22.3863	2	0331	30	Signif	0.347	0.453	0.2678	74.3304	44.4444	NS	0.084	0.531	0.204	75	8.4456
No	23.6137	2			NS	0.0125	0.01234	0	6.68432	1.27692	NS	0	0	0	0	1.12281
TB	24	1			Signif	0.241	0.204	0.20676	77.2059	6154	Signif	2.895	4.008	2.82	96.2457	6.75635
TB	24.1068	1	0198	33	NS	0	0	0.00109	7.09046	3.30135	Signif	0.81	1.16	0.78	91.638	7.13095
No	24.5151	2	1530	45	Signif	0.211	0.0661	0.0514	25.6062	1.90909	NS	0	0	0	NA	#VALUE!
No	25	2			Signif	0.132	0.075	0.02854	0	2.97112	Signif	0.648	0.613	0.55548	0	2.52957
TB	25	2	0561	43	Signif	0.043	0	0.01748	28.3784	4.53901	Signif	0.159	0.238	0.11	54.7264	1.24036
TB	27.9753	2	1863	37	Signif	0.074	0.038	0.0396	40.4869	1.39443	Signif	3.385	3.59	3.462	95.4368	7.4
No	28	2			NS	0.027	0	0.00287	7.38359	3.10446	Signif	0.099	0.04599	0.049	42.2414	2.35522
No	28	2			Signif	0.324	0.211	0.18	48.6486	74.7799	Signif	0.108	0.129	0.0927	69.7183	0.932377
TB	28	1	0301	13	Signif	0.415	0.395	0.38753	88.6364	5546	Signif	5.183	4.806	4.817	92.8983	1.72028
TB	28	2	1661	46	Signif	0.2195	0.2046	0.2084	79.7233	366	Signif	0.2851	0.651	0.2561	36.6817	6.36042
TB	29	1	0111	12	Signif	0.055	0.04	0.02569	34.9398	7.96831	Signif	2.397	2.23	2.186	94.0678	1.67391
TB	29	1	0224	32	Signif	0.279	0.26	0.22876	73.0159	5814	Signif	0.635	1.22	0.59	83.0986	11.6795
TB	29	2	2179	28	Signif	0.0895	0.158	0.0845	62.2653	26.9898	Signif	0.1052	0.993	0.0594	50	1.80769
TB	29	2	0711		Signif	0.057	0.02	0.02759	36.0465	6.98947	Signif	0.682	1.49	0.64436	92.3295	12.9716
No	30	2			Signif	0.061	0	0.013156	17.9487	4.56209	Signif	0.134	0.099	0.11822	90.2256	0.204904
TB	30	1	0133	5	Signif	0.035	0	0.00536	10.045	4.40149	Signif	0.858	0.93	0.76533	86.5169	7.81163
TB	31	1	0165	13	NS	0	0.019	0	#DIV/0!	NA	Signif	0.957	1.12	0.878	95.1872	0.45
TB	31	1	0153	15	Signif	0.29	0.26	0.23	77.3639	149.947	Signif	3.66	4.15	3.59	92.7007	3.4748
TB	32	1	48.0	9	Signif	0.79	1.5	0.911	80.6452	8.33333	Signif	5.9	9.25	5.912	96.6019	1.84647
TB	32.0986	1	0119	20	NS	0.07	0.1607	0.0333	29.2543	24.8902	NS	0.299	0.822	0.193	76.7206	3.67407
TB	32.4685	1	0379	25	Signif	0.069	0.12	0.06081	58.4071	15.7365	Signif	0.139	0.11	0.119	72.6257	0.55137
TB	32.6548	1	0046	6	Signif	1.76	2	1.58731	88.3333	5690	Signif	0.329	0.3	0.30445	86.8347	0.857724
TB	32.9562	1			Signif	0.136	0.03724	0.042	27.6316	1.16631	Signif	5.735	6.128	5.18	90.5594	1.81092
TB	33	1	0095		Signif	0.45	0.45	0.3	66.6667	1.85676	Signif	1.79386	3.517	1.75	97.3304	0.878571
TB	33.0384	2	2009	30	Signif	1.7357	1.6509	0.14053	7.85169	404	Signif	0.1803	0.28	0.1023	100	10.9524
TB	34	2	1950	30	NS	0	0.01734	0.02164	92.8595	1.7619	Signif	0.179	0.4342	0.1872	78.9369	1.92513
TB	34.2301	1	0657	27	Signif	0.147	0.126	0.12	78.9474	8834	Signif	0.8	1.03	0.688	79.3478	2.10256
TB	34.3562	1	0198		Signif	0.542	0.33069	0.48379	81.6667	4332	Signif	2.689	2.48	1.92	70.8487	1.2
TB	34.9781	1	1437	32	NS	0.057	0.2867	0.0615	50.6329	1.76522	Signif	0.279	0.549	0.1836	55.8943	7.9918
No	35	2			Signif	0.057	0.005	0.00722	15.8416	4.4254	Signif	0.1	0.149	0.10738	84.6154	0.737374
TB	35	1	0042	5	Signif	0.167	0.12	0.12	63.4921	3064	NS	0.064	0	0	0	5.01337
TB	35.3041	2	0364	27	Signif	0.346	0.16653	0.17	45.9459	40.3789	Signif	0.809	2.79	0.71	85.5422	1.40152
TB	36	2	0698		Signif	0.786	0.73117	0.65	80.2469	2624	Signif	0.052	0.103	0.05481	32.9609	0.587571
TB	37	1	0220		NS	0	0	0	0	3.94474	Signif	0.33	1	0.34	73.913	2.45673
TB	37.6877	1	0350		Signif	0.425	0.35346	0.38346	76.4706	2718	Signif	3.8	3.447	3.258	80.2439	4.07028
No	38	2			Signif	0.22	0.089	0.13	52	37.1739	Signif	4.956	5.926	4.58	92.1529	4.35946
No	38	2			Signif	0.152	0.118	0.11819	72.7273	4820	Signif	1.258	1.348	1.18	92.3318	239.204
TB	38	1	0957	33	Signif	0.3954	0.3961	0.33978	83.8788	4.01606	Signif	0.705	0.747	0.631	90.4703	1.3436
TB	38.7014	1	0130	7	Signif	0.1982	0	0.0365	15.3684	25.9249	Signif	0.341	0.275	0.3299	86.677	1.43131
TB	39	1	0350	10	Signif	0.1632	0.2532	0.1067	54.4715	9.74182	Signif	0.1386	0.077	0.05651	69.2714	1.51416
TB	39.0822	2	0351	23	Signif	0.1978	0.316	0.1958	78.1308	243.605	Signif	0.3206	0.767	0.2866	91.6563	4.56069
TB	39.9945	2	0252	35	NS	0.0248	0.0677	0.0215	50	11.2019	Signif	0.0625	0.289	0	0	0.294807
TB	40	1	0185	24	Signif	7.0864	6.909	6.6996	92.4151	11.9031	Signif	2.124	0.07	1.847	83.5006	0.876923
TB	41	1	0360	23	NS	0	0.2373	0	47.2141	32.5532	NS	0.068	0.418	0.084	77.293	1.20863
No	42	2			Signif	0.04238	0.002	0.00631	15.0869	1.93552	Signif	0.59062	0.67	0.54	90.301	4.28824
TB	42.0658	1	0367	13	NS	0.39	3.641	0.171	23.75	0.910979	NS	0.16	0.22	0	34.2466	1.23077
TB	42.2082	2	1097	46	Signif	0.447	0.43	0.385	84.8126	2076	NS	0.02	0.13	0.01	87.6494	26.0843
No	43	2			Signif	0.109	0.042	0.019305	15.3846	4.91059	NS	0	0	0	0	1.50078
TB	43	1	0301	23	Signif	0.69	0.35115	0.49705	61.7284	4302	NS	0.35	0.35	0.216	41.8182	1.58824
TB	44.6795	2	1262	32	Signif	0.2817	0.14615	0.0208	6.25	1.78571	Signif	0.5076	0.376	0.274	86.1906	0.877285
No	47	2			Signif	0.172	0.064	0.10569	47.8261	16.3211	Signif	1.924	3.776	1.94	100	16.0433
TB	48	2	1232	58	Signif	0.08923	0.0998	0.05901	62.1436	33.0494	Signif	1.8265	1.972	1.82	96.7931	4.39899
No	52	2			Signif	0.286	0.052	0.0821	26.9841	5.64167	Signif	0.534	0.45	0.42	73.6842	2.00279
TB	52.6795	2	1681	45	Signif	0.0344	0.1724	0.0256	62.9252	372	Signif	2.388	4.49	2.252	92.5858	3.34821
No	53	2			Signif	0.449	0.188	0.18	37.5	6.68937	Signif	2.958	2.96	2.841	95.3333	0.680328
No	54	2			NS	0.016	0	0.00696	15.4804	9.70253	Signif	0.312	0.29	0.22	66.6667	4.44836
No	56	2			Signif	1.408	1.21	1.06241	74.3056	244.075	Signif	1.305	1.337	1.27375	96.823	4.08911
No	56	2			Signif	0.069	0.04	0.03831	41.4894	7.69721	Signif	0.923	0.835	0.82316	88.2979	1.22949
TB	73	2	0332	37	Signif	0.1549	0.0959	0.126	66.702	32.9966	NS	0.125	0.71	0.1698	84.2273	0.158038
